# Supplementary material for: Valorisation of Wasted Immature Tomato to Innovative Fermented Functional Foods
Source: Foods. 2023 Apr 4;12(7):1532. doi: 10.3390/foods12071532 (PMC10094284; doi:10.3390/foods12071532)
Supplement: Supplementary file 1 [file foods-12-01532-s001.zip]

Archive with 1 entries (1 files):
- foods-2303169-supplementary.pdf
